# Supplementary material for: Alterations in Fecal Microbiota Linked to Environment and Sex in Red Deer (Cervus elaphus)
Source: Animals (Basel). 2023 Mar 4;13(5):929. doi: 10.3390/ani13050929 (PMC10000040; doi:10.3390/ani13050929)
Supplement: Supplementary file 1 [file animals-13-00929-s001.zip]

Archive with 6 entries (6 files):
- Supplementary Figure S1.png
- Supplementary Table S1.pdf
- Supplementary Table S2.pdf
- Supplementary Table S3.pdf
- Supplementary Table S4.pdf
- Supplementary Table S5.pdf
